# Supplementary material for: Prediction and Verification of the Major Ingredients and Molecular Targets of Tripterygii Radix Against Rheumatoid Arthritis
Source: Front Pharmacol. 2021 Jun 8;12:639382. doi: 10.3389/fphar.2021.639382 (PMC8217827; doi:10.3389/fphar.2021.639382)
Supplement: Supplementary file 3 [file DataSheet1.ZIP]

Archive with 4 entries (4 files):
- Migration Assays.xls
- RA AND TripterygiiRadix Genes.xlsx
- Western Blot Assays.xls
- Flow Cytometry Assays.xls
