# Supplementary material for: Prediction and Verification of the Major Ingredients and Molecular Targets of Tripterygii Radix Against Rheumatoid Arthritis
Source: Front Pharmacol. 2021 Jun 8;12:639382. doi: 10.3389/fphar.2021.639382 (PMC8217827; doi:10.3389/fphar.2021.639382)
Supplement: Supplementary file 3 [file DataSheet1.ZIP › Migration Assays.xls]

## Sheet: Sheet1
Control	DMSO	Kaempferol	Lenalidomide
158	135	79	65
161	142	64	89
141	152	85	60
