# Supplementary material for: Prediction and Verification of the Major Ingredients and Molecular Targets of Tripterygii Radix Against Rheumatoid Arthritis
Source: Front Pharmacol. 2021 Jun 8;12:639382. doi: 10.3389/fphar.2021.639382 (PMC8217827; doi:10.3389/fphar.2021.639382)
Supplement: Supplementary file 3 [file DataSheet1.ZIP › RA AND TripterygiiRadix Genes.xlsx]

## Sheet: Sheet1
RA	TripterygiiRadix
PSORS7	PGR
CLCNKB	POLB
PADI3	AKR1B10
UHS1	SAE1
PADI4	HSD11B1
PADI5	PTPN1
PAD	PTGES
PLA2G2A	NR1H4
PLA2B	PTPN2
PLA2L	CDC25C
MOM1	GPBAR1
ALPL	TOP2A
HOPS	RORC
TNSALP	PTPRF
C1QA	ACP1
C1QC	AR
C1QG	PLA2G1B
C1QB	CDC25B
MMACHC	CDC25A
PRDX1	CES2
PRXI	PDE4D
PAGA	FABP1
NKEFA	VDR
C8B	UGT2B7
IL23R	PPARG
IBD17	SCD
UOX	SERPINA6
GFI1	SHBG
ZNF163	G6PD
SCN2	CYP51A1
COL11A1	ALOX5AP
STL2	CYP19A1
PTPN22	HSD17B3
PEP	GABBR1
PTPN8	PRKCH
LYP	HSD11B2
AMPD1	PTPN11
MMDD	TERT
NOTCH2	TOP1
AGS2	NPC1L1
HJCYS	SIGMAR1
PSORS4	CYP17A1
RFH1	GABRA2
AORF	PTGS2
HJV	MDM2
HFE2A	TLR9
CTSK	FABP2
PSMB4	CD81
PRAAS3	PTPN6
RORC	PTGER2
RORG	NR1H3
RZRG	UBA2
IMD42	GABRB2
GBA	GABRG2
APCS	GRIA2
SAP	GABRA1
COPA	ADRA1B
AILJK	CHRM2
CD244	GABRA3
NAIL	CHRM1
NKR2B4	CHRM3
SLAMF4	NCOA2
FCGR2A	COBT
IGFR2	SLC6A2
CD32	PDE3A
FCGR3A	RXRB
CD16	SCN5A
IGFR3	PTGS1
IMD20	ADH1C
FCGR3B	ADH1B
FCGR2B	IGHG1
FASLG	GABRA5
TNFSF6	GABRA6
APT1LG1	NOS2
FASL	PREP
ALPS1B	LTB4R
PRG4	FNTA
CACP	ALOX5
MSF	PPARA
SZP	PPARD
HAPO	NR3C2
PLA2G4A	FAAH
PLA2G4	ESR2
GURDP	FFAR1
CHI3L1	FABP4
GP39	FABP3
YKL40	FABP5
ASRT7	NR3C1
IL10	HMGCR
CSIF	SLC6A3
GVHDS	ADORA3
CR1	SRD5A2
C3BR	SLC6A4
NLRP3	PTGDR2
CIAS1	PTGER4
FCU	AMPD2
FCAS1	GRIK1
NALP3	GRIK2
PYPAF1	BCHE
DFNA34	AGTR1
KEFH	IL6
ADAM17	GLUL
TACE	RORA
NISBD1	FNTB
MATN3	PON1
EDM5	HSP90
HOA	HTR2A
OS2	CHRM4
NLRC4	TGFB1
CARD12	CASP9
CLAN	DRD1
IPAF	MAP2
AIFEC	PRKCA
FCAS4	JUN
ABCG5	BCL2
ABCG8	BAX
GBD4	PRKACA
EPCAM	PIK3CG
ACSTD1	CASP8
TROP1	CASP3
M4S1	OPRM1
MIC1	CHRNA2
DIAR5	ADRB2
HNPCC8	ADRA1A
HSR	CHRNA7
IGKC	KCNH2
IGKCD	ESR1
ZAP70	SREBF2
SRK	CYP2C19
ADMIO2	ACHE
IMD48	NR1H2
MERTK	GLRA1
RP38	PTGER1
IL1B	DHCR7
IL1RN	SQLE
MVCD4	NR1I3
DIRA	FDFT1
GALNT3	IDO1
HHS	DRD2
HFTC1	TBXAS1
IDDM7	ATP12A
HOXD10	MDM4
HOX4D	PTGIR
FRZB	MAPK3
FRZB1	PRKCG
SRFP3	PRKCD
OS1	PRKCB
COL3A1	PRKCE
EDSVASC	PRKCQ
PMGEDSV	IGF1R
STAT1	SRC
CANDF7	KDR
IMD31A	ALK
IMD31B	MGLL
IMD31C	BACE1
STAT4	CCR1
SLEB11	BACE2
CASP10	MAPK14
MCH4	F11
ALPS2	PTGFR
CTLA4	PTGER3
IDDM12	PTGDR
CELIAC3	HIF1A
ALPS5	ACACB
ICOS	TACR1
AILIM	MTNR1A
CVID1	MTNR1B
FN1	NPY5R
FN	SLC22A6
LETS	MAP3K14
FNZ	EBP
GFND2	SELE
SMDCF	HSP90AB1
NRAMP1	HSP90AA1
NRAMP	DPP4
SLC11A1	PRSS1
SPDA3	F2
SP110	NOS3
IFI41	TOP2B
IFI75	F7
VODI	CALM1
KCNJ13	SLPI
SVD	AK1C3
LCA16	GSTM2
AGXT	GSTM1
SPAT	PPP3CA
PDCD1	DIO1
SLEB2	INSR
TRNT1	SLC2A4
SIFD	PSMD3
RPEM	AHR
DDH2	GSTP1
MYD88	HAS2
MYD88D	CYP1B1
CCR2	NR1I2
CMKBR2	VCAM1
CCR5	RELA
CMKBR5	ICAM1
CCCKR5	CYP1A2
IDDM22	CYP3A4
TREX1	HMOX1
AGS1	STAT1
CRV	MMP1
HERNS	XDH
CISH	MAPK8
BACTS2	AHSA1
PRKCD	TNF
CVID9	AKT1
ALPS3	IKBKB
HGD	NOX4
AKU	AKR1B1
SLCO2A1	TYR
OATP2A1	FLT3
PGT	CA2
SLC21A2	CA7
PHOAR2	HSD17B2
HRG	ABCC1
THPH11	HSD17B1
CLDN16	CA12
PCLN1	ESRRA
HOMG3	ABCB1
HTT	ABCG2
HD	ADORA1
IT15	CA4
LOMARS	MAOA
PSORS3	GLO1
PDGFRA	SYK
ABCG2	GSK3B
BCRP	MMP9
ABCP	MMP2
UAQTL1	ALOX15
GOUT1	ALOX12
ADH1C	PTPRS
ADH3	ADORA2A
NFKB1	CDK5R1
CVID12	CCNB3
CFI	ARG1
FI	GPR35
AHUS3	DAPK1
ARMD13	MPG
CELIAC6	SLC22A12
AIS5	CDK6
LRBA	CDK2
LBA	TTR
CDC4L	TNKS2
CVID8	TNKS
TLR2	CSNK2A1
TIL4	EGFR
MSMO1	AVPR2
SC4MOL	PIM1
ERG25	AURKB
MCCPD	DRD4
HPGD	MPO
PGDH1	PIK3R1
PHOAR1	PYGL
ANKH	CA1
HANK	PTK2
ANK	MMP13
CMDJ	MMP3
CCAL2	CA3
CPPDD	PLK1
C6	CA6
PIK3R1	CDK1
GRB1	PKN1
AGM7	CA14
SHORT	CA9
IMD36	MET
CAST	NEK2
PLACK	CXCR1
FBN2	CAMK2B
CCA	NEK6
EOMD	CA5A
IGES	AXL
PSORS11	NUAK1
SLC22A4	AKR1C2
OCTN1	AKR1C1
IRF1	AKR1C3
MAR	AKR1C4
TMEM173	CA13
STING	AKR1A1
MPYS	APP
SAVI	PARP1
IRGM	MMP12
LRG47	CD38
IFI1	CFTR
IBD19	PFKFB3
IL12B	AMY1A
NKSF2	GRK6
IMD29	CDK5
DDX41	CCNB1
ABS	CCNB2
MPLPF	RXRA
SQSTM1	NCOA1
P62	ADRA2A
PDB3	PLAU
FTDALS3	LTA4H
NADGP	MAOB
DMRV	CTRB1
RIPK1	ADRB1
RIP1	F10
RIP	MCL1
IMD57	PTAFR
EDN1	MAPK9
ARCND3	PIK3CA
QME	CNR2
HDLCQ7	CHRM5
TPMT	OPRD1
TPMTD	CNR1
DEK	GABRB3
D6S231E	CTSB
HFE	RIPK2
HLA-H	EPHX2
HFE1	KIF11
MVCD7	HDAC1
TFQTL2	VCP
HLA-G	P2RX7
ATPLS	DYRK1A
FL1	CSNK1A1
GPA	HTR6
WG	PIM2
IDDM1	PDE4B
IGAD1	FLT1
HLA-C	PDGFRB
PSORS1	COMT
HLA-B	GRM5
SPDA1	ESRRG
NFKBIL1	HDAC2
LTA	TSPO
TNFB	RPS6KA3
TNF	PDE3B
TNFA	SPHK1
NCR3	BRAF
1C7	RAF1
NKP30	ITK
CD337	FPR1
MALS	NQO2
C2	CRHR1
ARMD14	JAK1
C4B	KCNA5
C4F	S1PR1
C4BD	KCNA3
TNXB	PDE5A
TNX	SCARB1
TNXB1	PDE4A
TNXBS	EIF2AK2
TNXB2	ADRA1D
EDSCLL1	POLA1
VUR8	GSK3A
HLA-DRB1	CCNC
SS1	CDK8
HLA-DQA1	PDE10A
CELIAC1	PSEN2
HLA-DQB1	LIPE
PSMB8	CCND1
LMP7	CCNE2
RING10	IRAK4
JMP	JAK3
NKJO	ITGAL
ALDD	MTOR
PRAAS1	PIK3CD
PSMB9	PIK3CB
LMP2	CDC7
RING12	PER2
ITPR3	ADORA2B
VEGF	CAMK2D
MVCD1	CDK9
LMBRD1	TTL
LMBD1	LIMK2
NESI	LRRK2
MAHCF	IL6ST
PGM3	SORD
AGM1	HTR1A
IMD23	SLC13A5
NT5E	PKM
NT5	AURKA
BACH2	SMO
IMD60	PHLPP1
TRAF3IP2	ABL1
C6orf5	CHUK
ACT1	PAK1
CIKS	CCNE1
C6orf4	SRD5A1
C6orf6	CSF1R
PSORS13	PGGT1B
CANDF8	PYGM
WISP3	JAK2
PPAC	STS
PPD	GCK
RA	TYRO3
SLEB13	MAPK10
IFNGR1	CHEK1
IMD27A	MAP3K11
IMD27B	NTRK1
TNFAIP3	MAP3K9
A20	MAP3K10
OTUD7C	ALPL
AISBL	IDH1
THBS2	SMYD2
TBP	CFD
SCA17	TK1
HDL4	MAPK11
TWIST1	CCNA1
ACS3	CCNA2
SCS	ITGB2
CRS1	PSENEN
SWCOS	NCSTN
IL6	APH1A
IFNB2	PSEN1
BSF2	APH1B
HSF	CDK4
HGF	IL2
GUSB	VEGFA
MPS7	FOS
NCF1	CDKN1A
PTPN12	TP53
PTPG1	CXCL8
TFR2	STAT3
HFE3	IFNG
LEP	IL4
OB	BIRC4
LEPD	DEFB2
IRF5	P42081
IBD14	CD86
SLEB10	CXCR4
NOS3	BIRC3
BLK	CD274
MODY11	IL23A
ASAH1	CCR7
AC	CD40
SMAPME	CD14
NAT2	C3
AAC2	VTCN1
HT	CD1A
TNFRSF11B	NEK1
OPG	PRKCZ
OCIF	PLA2G7
PDB5	CCR5
DDX58	BRS3
RIGI	CHRNA4
SGMRT2	CLK4
DNAI1	LCK
CILD1	TNK2
ICS,PCD	BRD4
ASPN	BRD2
PLAP1	BRD3
OS3	FGFR1
SPDA2	HCRTR2
COL27A1	HCRTR1
KIAA1870	HDAC3
STLS	KCNQ2
TNC	MAPKAPK2
HXB	CSNK1G1
DFNA56	CYP11B1
C5	CYP11B2
C5D	HRH3
ECLZB	CSNK1D
ADAMTSL2	HRH4
KIAA0605	F2RL3
GPHYSD1	FLT4
CXCL12	RHOA
SDF1	PIP4K2C
CHST3	SLC27A1
C6ST	FKBP1A
C6ST1	SCN9A
HSD	YES1
ASCC1	ROCK2
p50	GSTO1
SMABF2	MAPK1
PLAU	HIPK1
URK	DBF4
QPD	CTSV
BDPLT5	HNF4A
FAS	TRAP1
TNFRSF6	HSP90B1
APT1	NR4A1
CD95	PRKDC
ALPS1A	BDKRB2
CYP2C9	TRPV1
NFKB2	PRMT3
LYT10	OGT
CVID10	DHFR
HTRA1	HTR2C
PRSS11	OPRK1
ARMD7	P2RX3
CARASIL	SLC6A9
CADASIL2	SLC6A5
MUC5B	CASP7
TNNI2	CTSK
AMCD2B	CTSS
DA2B1	CTSL
FSSV	SSTR3
CD44	NR5A1
MDU2	ATR
MDU3	PSMB8
MIC4	BDKRB1
IN	QPCT
RAG1	OXTR
RAG2	EPHB4
C1NH	PDE9A
HAE1	WNT3A
HAE2	PSMB9
SERPING1	PLK2
SERPINH1	CASP6
SERPINH2	SCN2A
PPROM	CASP1
CBP2	SCN10A
CBP1	TACR3
OI10	HDAC6
SLC37A4	NCOR2
G6PT1	IMPDH2
SIAE	GNRHR
AIS6	C5AR1
TIRAP	DBF4CDC7
BACTS1	TGFBR1
TNFRSF1A	WNT3
TNFR1	KLK7
TNFAR	TYK2
FPF	MAP2K1
MS5	KLK5
CHD4	SEM1
SIHIWES	CCKAR
C1R	CAPN2
EDSPD1	MC4R
A2M	CCKBR
A2MD	MC1R
RLS1	CAPN1
IRAK4	MC3R
REN64	PSMD8
IPD1	PSMD4
SPDT	PSMD13
COL2A1	PSMD7
PFKM	PSMD6
GSD7	PSMD11
ERBB3	PSMD12
LCCS2	PSMD2
FERLK	PSMC5
IFNG	PSMC3
IFG	PSMC6
IFI	PSMC4
MVK	PSMC1
MVLK	PSMC2
POROK3	ADRM1
ATXN2	PSMD14
ATX2	PSMD1
SCA2	PSMB7
ASL13	PSMB4
HNF1A	PSMB3
TCF1	PSMB11
MODY3	PSMB10
IDDM20	PSMA8
OLAH	PSMA7
BST1	PSMA6
FCRL3	PSMA5
VCAM1	PSMA4
IL1A	PSMA3
CIITA	PSMA2
IL17A	PSMA1
NR4A2	PSMB6
TNIP1	PSMB5
IL17RA	PSMB1
SAA1	PSMB2
TNFAIP6	GC
CCL2	RBP4
CTSL	CES1
FSTL1	SLC5A2
HAS1	TAS2R31
HAS2	ODC1
DDX39B	CBR1
IL6ST	PDE7A
TAGAP	PLA2G5
LECT2	PLA2G10
BTLA	KLK1
FOLR2	KLK2
ZNF334	MMP8
CARD8	ESRRB
PRRC2A	SPHK2
BST2	CTSD
CTSV	ADAM17
CAT	MMP16
CTSA	MMP15
CLEC16A	MMP26
RA15	NAAA
RA10	PDK1
RA11	WEE1
RA14	SERPINE1
RA12	CDK3
RA16	SIRT2
RA17	CTRC
RA18	LIPA
RA19	SLC18A3
RA20	TRPV4
RA21	PABPC1
RA22	PRCP
RA23	THRB
RA24	RXRG
RA25	RCE1
RA27	RARG
RA28	RARB
RA29	RARA
RA3	ACE
RA30	ECE1
RA31	AMPD1
RA4	AMPD3
RA5	BCL2L2
RA7	THRA
RA8	SLC16A1
RA13	TRPA1
RA26	CMA1
RA6	CYP26B1
RA9	CYP26A1
RA2	PRKAG1
RA1	DAGLA
LRRK2	TRPM8
MIF	OXER1
CRP	ENPP2
SRF	MME
MMP3	ACE2
IL1R1	PTGES2
TNFRSF1B	ABAT
IL2RB	PIN1
IL1RAPL2	DAGLB
SELE	ADAMTS5
S100A12	PRKAB1
TRB	PRKAA2
S100A9	PDE2A
IL2RA	TACR2
HSPD1	LGALS3
MEFV	LGALS9
ACP5	KCNK3
LTF	AVPR1A
TNFSF11	CYP2C9
COMP	GALR1
MMP13	GALR2
NOD2	CDK7
MMP1	REN
CD79A	PIM3
S100A8	KCNE1
PRTN3	MKNK2
CXCR3	TLR8
PTGS2	TLR7
MMP8	CCNH
ICAM1	KCNQ1
IL15	F2RL1
FLG	ATP2A1
IL32	PCSK7
IL6R	VAV1
BGLAP	PPP2CA
MMP19	IARS
CD69	NFKBIA
CSF1	ABCC9
IL18R1	ERBB2
HSPA5	MGMT
HAPLN1	SLC5A1
CD80	GLI1
ACAN	ITGB1
IL18	SLC6A1
CCL3	HCAR2
TLR4	ITGB7
HMGB1	ITGA4
PTGS1	HTR2B
MAPK14	ADCY10
NFKBIA	ELAVL1
TRAF1	HTR1B
MBL2	GPR55
CD40LG	PLCG1
DHODH	SLC10A1
CD40	EPHA2
IL2	SLC10A2
TNFSF13B	MMP14
CCR6	HDAC8
HLA-DPB1	HDAC11
LBR	PDF
CD5	HDAC10
CD68	HDAC5
HMGB2	MMP7
CCR4	EEF2K
HLA-DRB4	CALCRL
MICB	ADRA2C
DHFR	ADRA2B
TMPO	CXCR2
TIMP1	HDAC7
GPI	ELANE
IL4	TYMS
OSM	FCER2
MMP12	CAPNS1
IL8	CYP24A1
CXCL10	PLK4
TNFRSF11A	MAP3K7
TAP2	ERN1
CD58	MAP2K2
CXCL5	MAPKAPK5
HP	MAPK15
TAC1	CAMKK2
IL13	INSRR
MMP9	EDNRA
BPI	MAP2K7
MMP2	NUDT1
CSF2	PDGFRA
C5AR1	EDNRB
CXCL9	MERTK
ALOX5	GPER1
NOS2	ACVRL1
JUN	ADK
HPRT1	TYMP
TYK2	CCNT1
HLA-A	PTPN5
LBP	Kcnma1
SYK	TIMP1
CX3CL1	CREB3L1
IL21	PLA2G4A
SAA4	CD163
IL17B	EPHB2
IL23A	KIT
CCL5	CCR3
ZFP36	HLA-DRB1
RETN	CBX7
HSPE1	ITGA2B
FOXP3	SOAT1
CD163	METAP1
CCL20	GHSR
CXCL1	NTSR1
TLR3	TBXA2R
FCGR1A	TRPV3
ADAMTS4	PRLHR
GZMB	CETP
AGER	PDPK1
MPO	PAM
TNFSF13	S1PR3
VIP	SFRP1
CTSG	CTSG
IL16	CBX8
ANGPT2	CBX4
LIF	ITGB3
ALOX15	HSD3B1
FCER2	NOD1
MMP14	NOD2
ADORA3	HSD17B7
IFNB1	DUT
ADIPOQ	HPGDS
PTGES	KCNJ1
F2RL1	TDP1
SOD3	TGM2
CCL4	C3AR1
CTSB	MGAT2
ITGAM	DGAT2
MMP11	FASN
ALOX12	SHH
CXCL6	CASR
LTB4R
ITGB2
CFLAR
CCR7
TXN
CCR1
B2M
IVNS1ABP
IDO1
MAZ
ANGPT1
MAPK8
TIMP3
STAT6
HPX
CD97
JAK3
TEK
SOCS3
IL1RAP
ADRB2
ADAMTS5
CTSH
CSN1S1
SERPINA3
CD86
ITGAL
BSG
CXCR2
FOS
TIMP2
GHRL
PECAM1
C3
CCR3
CD59
SOCS1
AMBP
CXCL11
ERVK-6
TACR1
ANXA1
PGF
RPS19
CASP1
TNFRSF10B
MYB
VTN
CLU
TRPV1
PLG
HSPA8
ITGA4
CSF1R
CXCR1
CTGF
CD4
ESR2
ITGB1
ITGA2
EPRS
FLT1
ADCYAP1
IKBKB
NR1H2
BMP2
BMP7
CHUK
HMGCR
ADAMTSL1
CRHR1
F10
MB
CD55
PLA2G6
PTPN11
PLA2G1B
OLIG3
ENSG00000206440
ENSG00000227565
ENSG00000234530
ENSG00000235125
ENSG00000236196
ENSG00000236346
MIR146A
SUMO4
HTLVR
HLA-DQB3
TRD
HOXD9
TRG
APOH
IGHM
IL18BP
ENSG00000206449
ENSG00000224378
ENSG00000227772
ENSG00000231179
ENSG00000234218
ENSG00000238289
GZMA
C6orf25
GGH
TNFRSF14
SLC19A1
CRH
IL11
TNFRSF6B
HLA-DMA
CD52
CYP21A1P
SAA2
TNFSF14
PTX3
MTHFR
TRA
ERV3-1
LILRA3
IL22
S100A4
ELANE
CD27
ATIC
CX3CR1
HLA-DMB
UCN
CD70
IL7
NAMPT
ICAM3
CENPB
CD28
DKK1
CLEC3B
CD36
ADAM15
CP
CCL18
SFTPD
SLC22A5
SPP1
TNFRSF12A
HOXD13
KLRC2
MANF
SH2D2A
TNXA
NAGLU
ADA
S100A1
HAVCR1
IL21R
VEGFA
CST3
IL4R
DNTT
NOTCH4
KLRD1
IL10RA
CXCL16
CD14
DPP4
CXCR6
IL26
TIE1
TNFRSF13C
TNFRSF17
TNFRSF18
PON1
CXCR5
UGDH
KIR2DL1
DPP7
MAFB
SCG2
TRO
FPGS
PNP
GSTT1
CD72
TFRC
CLEC4A
KIR3DL1
ICAM2
IRAK1
TRAF6
ADORA2A
ACP1
SELL
NR3C1
BMP6
CCL8
CD1D
CD274
CFB
IBSP
KLRK1
LTBR
PLAA
TCN1
TNFRSF4
TLR9
CENPA
HSPA14
LTB4R2
PRSS2
PTPRC
ANXA5
ENO1
TGIF1
TYMP
CD7
ENPP2
ITGB7
LGALS3BP
SERPINB2
TACR2
IL1R2
XCL1
C4A
FPR2
SERPINA6
TNFRSF10A
CCL11
GSTP1
FADD
GATA3
SFRP1
SPHK1
ELF3
ANG
LSM4
MKKS
S100A6
CALR
CYP17A1
IKBKE
MAP3K2
MCL1
TNFRSF8
TSPAN32
EGR1
AREG
B3GAT1
C1S
CCR9
CNTF
IL12RB1
LGALS1
OPRK1
TNFRSF9
PLA2G10
HIST2H3C
ETS1
LPA
SERPINA1
SELP
SEMA3C
CXCR4
MSN
PRDX5
ALOX5AP
HSD11B1
RNASE3
TSPO
ITGAV
ICA1
IKBKAP
MAP3K14
OPRD1
PPBP
THPO
CCL27
CDH11
ELAVL1
HNRNPDL
KCNN4
RNPC3
COL9A2
COPS5
ETS2
GPX3
IGFBP5
IRF3
LAP3
RARS
APOA1
CHRNA7
RNGTT
CAPN2
JUNB
CHKB
RPL7
ITGA5
MAPK1
RUNX1
BTK
CASP7
ENG
HLA-DRB5
KRT18
MAP2K7
SETD2
SPARC
SUMO1
TXNRD1
ABCC1
ADPRH
ERVW-1
F13A1
HAS3
MAP2K6
MOG
POMGNT2
PRG2
TRIM21
ADORA1
HBEGF
NLRP1
OXA1L
PF4
PLA2G7
RECK
RHO
RHOA
CYP27B1
JUND
CNTN2
EZR
RDX
NRP1
IGFBP3
DCN
ITGB3
MAP2K3
MAP3K7
TERT
ALCAM
ALDOA
ANXA2
DSPP
F2R
HNRNPC
MAPKAPK2
NTF3
TH
HSPG2
APEX1
PRKCH
MME
ADRBK1
ANXA11
CASP8
CD19
CREB1
POLR1C
PLA2G2D
RAP1A
NFATC1
TKT
HRH1
SPTAN1
CDK2
CYP3A4
POU2F1
PRLR
RPS6KB1
FIGF
NR4A1
PDE4A
CFTR
CPQ
LPL
PTK2B
HSP90AA1
DNAH8
JAK1
FGF7
AKT1
GYPC
BDNF
HSPA1A
TGFBR2
LCK
RUNX2
TOP1
INSR
JAK2
LRP2
PARK2
IGANRP
BDP1P
NONOP2
CYP4F23P
RPL17P22
IDDM8
IDDM9
KRT18P39
HSPE1P1
MRPS35P1
RPS2P14
LCE3B
LCE3C
MIR346
DKFZp667F0711
LOC645321
MIR323A
MS
IGHV1-69
MIR223
HLA-DRB9
LOC100130458
MIR132
CEACAM8
KIR2DS2
CCL21
IL36A
STEAP4
IL17C
HLA-DRB2
IL27
LY6G6E
MIR18A
MIR22
MIR499A
PDCD5
PWAR1
MATN1
IL33
MIR155
AIF1
IL17F
HAVCR2
MICA
LTB
IL17D
IFN1@
MIR16-1
PRRT1
KIF5A
MMEL1
C6orf47
GABARAPL3
IGKV2D-29
LY6G6C
NKAPL
SAA3P
APOM
CD160
IL37
PIP4K2C
RARRES2
MMP10
TNFSF15
CCL13
MMP15
KIR2DL2
TNFRSF25
SH2D1A
SOST
BTNL2
FAM215A
GATSL3
GPANK1
HLA-S
LY6G5C
MIR155HG
NRM
YDJC
TREM1
TNFSF12
REL
C5orf30
CAMLG
CLEC4E
LEPQTL1
LGALS2
SALL3
KIR2DL3
KLRB1
ITPA
PRDM1
IL36RN
IL12A
SLC17A5
CD226
KIR2DS1
HAMP
MS4A1
MMP17
RFC1
A1BG
ANGPTL2
CBLN2
CHAD
CST5
CYR61
ENSG00000137332
ENSG00000206235
ENSG00000206299
ENSG00000215522
ENSG00000223481
ENSG00000225967
ENSG00000228582
ENSG00000230456
ENSG00000232326
ENSG00000234078
ENSG00000237599
EPO
IFNK
IL36G
LOC100509457
LOC101060835
MIR221
MIR222
NHLH2
OSCAR
POU3F1
TOR2A
VPREB1
ZPBP2
PRL
FCN1
GIN1
HLA-DRA
LAIR1
PHF19
CALCA
HLA-DQA2
MTRR
OR6C4
RNASE2
CHST4
SERPINA4
STK16
TPSAB1
NTAN1
TYMS
CLEC7A
SYVN1
GSTM1
AICDA
PTPN2
PTHLH
PTH
GDF5
ADAD1
AHSG
CCL3L1
GHSR
THBD
ABHD16A
ADIPOR1
CCL15
CD101
CD83
CILP
FAM167A
FCAR
FCGR2C
IL20
LECT1
LGALS9
MRPL28
ORM1
PADI6
QPCT
STATH
TNFSF9
TXNDC5
LILRA1
TBX21
VSIG4
MMP7
TAP1
CD247
GPT
FGF2
CCL19
CLCF1
CST2
DEFA3
DNASE2
FCN3
FCRLA
FOXJ1
HEXDC
HSPB6
IFNL1
IGLV@
IGSF22
IL1F10
KIR2DS3
KIR3DS1
LINC00452
MRPL17
NKIRAS2
RPL31P31
RPS12P4
SNAPIN
SPA17
SPRED2
TFF2
VIMP
ZNF311
ZNF774
VDR
CXCL2
MTR
CCL22
TLR8
TGFB1
CCL16
SH2B3
UBASH3A
ADM
ANKRD55
CXCL13
HRH4
IL18RAP
PRF1
C6orf10
DUSP1
HLA-DRB3
TLR5
P2RX7
IL7R
RAMP2
HMOX1
CCL14
ICOSLG
MMP28
PYCARD
SEMA3F
BBC3
CA3
CCL24
CCRL2
GDF15
HLA-DOA
HLA-DQB2
HSD11B2
IL22RA1
LGALS8
LILRB1
NPSR1
S1PR1
SERPINF2
SLCO1C1
SOCS6
TIA1
TIMELESS
TNFSF4
GSR
BATF
BOK
CCNG2
CCL3L3
CHI3L2
CTF1
DEFA1
ENGASE
FCN2
GBP6
HGFAC
IL17RB
IL36B
KLK11
LILRA2
LINC01104
MAGEA1
MAL
NKIRAS1
NPPC
NTF4
SIGIRR
SLAMF7
TNFAIP1
TNIP2
VNN2
YPEL5
ZNF175
ABCC11
IL34
PXK
SHMT1
TLR7
SOD2
PRKCQ
CDK6
CLEC12A
SULT1A3
FGF1
CSF3
COX5A
SOD1
KIAA1109
THBS1
PLAUR
SERPINE1
BIRC5
TNFSF10
HRH2
MMP20
TF
VIM
PTGER4
BAK1
NOD1
TNFRSF10C
NPPB
ATG5
HNRNPA2B1
LGALS3
MTHFD1
NFKBIE
CCL23
GABPA
IL17RC
MTNR1A
MTNR1B
TICAM1
IL1RL1
LPXN
PADI2
PITRM1
TAPBP
TLR1
VTCN1
ALPP
AMH
APLN
B4GALNT1
C1D
C9orf72
CA4
CALCR
CASC3
CD53
CD99
CEBPD
CFD
CYP1A2
DDX18
DNAJA2
EBAG9
EFNB1
FAM107A
FOLR1
FSTL3
GADD45B
GDAP1
GP2
GSTM4
HSPB8
IGH
IL9R
JDP2
KIAA1524
KLRC1
LBH
LMO4
MBD4
MIA3
MPG
MSMB
MSH5
NPY
PERP
PPT2
RNF182
ROBO3
SEC14L2
SEMA7A
SERPINA7
SERPINB1
SIGLEC1
SPN
TAC3
TIMD4
TLR10
TRIM63
TTPA
ANPEP
GC
JAM3
RBPJ
PIK3CG
IL5
ANXA4
ATP6V0E2
CASP4
CCL26
CD209
CNDP2
GOLGB1
ITGAX
NR1H3
PIN1
TCN2
TNFRSF13B
TNPO3
IFNA1
ABCB1
GGT1
TGFB3
IGHE
IL3
XDH
FKBP5
FMOD
VWF
PLAT
AHR
MAP3K1
PPIA
ALB
CDKN3
PARP1
ACKR3
AIRE
ANXA3
APRT
ASRGL1
ATP6AP1
ATP6V1G3
ATP6V1G2
ATP6V1E2
B3GNT2
BLVRB
BMX
C1orf87
CAV2
CCL1
CD22
CD24
CD6
CD84
CDA
CENPJ
CEP72
CMKLR1
CYP4F22
EBF4
ENTPD1
FAAH
F2RL2
FST
GJB6
GSTM3
HABP2
HLA-DOB
HSPA1L
HTR2A
HYAL2
ID3
IL24
IRF8
KCNK5
KIR2DS4
KLF5
KLKB1
LAMP3
LCN2
LMO2
MAPK9
MCAM
N4BP1
NLRP12
PDCD1LG2
PPAT
PRELP
PTGER1
PTTG1
RBM5
RCHY1
REG1A
RTKN2
SENP1
SLAMF1
SMS
SNAI2
SOCS2
SPHK2
STAB1
TNFSF8
TNIP3
TNNI3
TREH
TSC22D3
UHRF1BP1
UNG
WFDC1
CHGA
CYP21A2
GAST
PGK1
TAB2
UBE2L3
XRCC1
AFF3
BCL6
CALCRL
CNR2
PTGER2
RELB
TNFRSF10D
CD96
CTSS
GP6
IFIH1
IL15RA
LOX
METAP2
SAG
VIPR1
APOE
PPARG
XIAP
TP53
KITLG
STAT3
ACE
HSPA4
MMP16
TGFB2
AR
KLF12
BANK1
SERPINC1
TTR
AGTR1
NGF
CFH
DDR2
DNMT1
GSN
HSP90B1
LRP5
MAP3K3
MAPK13
MOB3B
PAX5
PIBF1
HIF1A
CD9
CASP3
ADIPOR2
ADRB3
AGFG1
AQP1
AQPEP
ARAP1
ATP6V0B
ATP6V1B1
ATP6V1B2
ATP6V0D2
ATP6V0E1
ATP6V0C
ATP6V0D1
ATP6V1D
ATP6V1C1
ATP6V1F
ATP6V1G1
BAG6
CA2
CAPZA1
CCL7
CCL25
CD109
CD2
CD3G
CD63
COL11A2
CPVL
CYP11B2
DARC
DDIT3
DDX6
DLL1
DNASE1
EGLN1
EIF2AK3
EIF2S3
ELL
EMCN
EPHA1
EPC1
EPHB4
EREG
EXOC5
FABP4
FAP
FCGBP
FECH
FGF21
FNDC1
G3BP1
GNS
GPX1
GPX4
H19
HEXA
HEXB
HMMR
HPSE
HSF1
ID1
IFI16
IGFBP2
IKZF3
IL10RB
IL13RA1
IL19
IMPDH2
KREMEN1
LAT
LPAR3
LTA4H
MAP3K11
MBD2
MDM4
MDK
MKNK1
MPP6
MST1R
MUC7
NCF4
NR2F2
OGG1
OLR1
PDPN
PFKL
PHRF1
PLOD2
PRDX2
PROC
QDPR
RASGRP4
RIPK2
RPLP1
RPS6KA4
SAT1
SCG5
SERPINB5
SPSB1
TAB1
TANK
TALDO1
TAX1BP1
TCIRG1
TLR6
TPP1
TPST1
TRADD
TRPV4
UBA1
UNC5B
WARS
WNT1
F3
PIK3CD
BRAF
ESR1
IGF1
CNR1
ENO2
BCL2L11
BMP4
NGFR
NRP2
PTPN3
SHBG
ABCA1
CUL1
CYP2C19
EFNA5
LDLR
PDE3A
BCL2
ABCC5
AOX1
ARID5B
ATP1A1
ATP6V0A1
ATP6V0A2
ATP6V1E1
ATP6V1C2
ATP6V1A
AXL
B4GALT1
BAIAP2L1
CD38
CLIP1
CSNK2B
DAXX
DDR1
DHX9
DLG5
DNMT3B
EPHA2
ETFA
EZH2
FGB
FGF5
FLI1
FOXJ3
GAS6
GCH1
GRP
GUSBP1
HLA-DPA1
HTR3A
ITGAE
JAG1
KHDRBS3
KL
MECP2
NFKBIB
NIN
ODC1
PDE2A
PREP
RASGRF1
RPL31
SCGB1A1
SDC1
SKIV2L2
SLC6A11
SMG1
TTC7A
GNAQ
IGF2
MSRA
GAB2
NOTCH1
MAP3K5
CYP1A1
HDAC1
CYCS
CYP19A1
MDM2
INS
FOXO1
HDAC2
ITGA1
ITGB5
ITGA6
VEGFC
COL1A1
HSPA1B
IFNA2
KNG1
POMC
ABCC2
ACTA2
ADAM10
ARAP2
ATP6V0A4
ATP6V1H
BID
BMP5
BRD2
CETP
CYP2D6
CYP7B1
EIF4G1
ENPP1
EPAS1
FGFR4
FTL
IGFBP1
ITCH
LDHB
LPAR1
MAP3K4
MSH6
MUC1
NEDD9
NQO1
PFKFB3
PLD4
PLK1
PML
PSMA4
PSMB7
PSMB1
PTN
PTPN13
PVT1
QKI
SLCO1B1
STXBP6
SV2B
TACR3
TCF3
TGFBI
TGM2
TMSB4X
TPT1
TRAF2
OPRM1
MBP
SRC
EGF
APOB
EPHB1
F2
F5
FGFR1
MET
MTOR
ADAMTS12
RELA
ACTG1
ARL15
ATF2
BICD1
CDK4
CERS6
CNTNAP4
COL4A1
CPA6
EPHB2
EYA4
FLNB
FLT4
FOXO3
GFAP
GNB3
GRK5
JAZF1
LRP1
MAP2K4
MAPKAP1
MITF
MYO3A
NTN1
NTRK1
PDGFC
PDZD2
PHACTR3
PLA2G3
PLA2G5
PLCL2
PPP1R9A
PRKDC
PTGER3
RIT2
RPS27A
RPS6KA5
[truncated: 61 more rows]
