# Supplementary material for: Prediction and Verification of the Major Ingredients and Molecular Targets of Tripterygii Radix Against Rheumatoid Arthritis
Source: Front Pharmacol. 2021 Jun 8;12:639382. doi: 10.3389/fphar.2021.639382 (PMC8217827; doi:10.3389/fphar.2021.639382)
Supplement: Supplementary file 3 [file DataSheet1.ZIP › Western Blot Assays.xls]

## Sheet: Sheet1
	Control			DMSO			Kaempferol			Lenalidomide
AKT1	1.1075	0.9962	1.0582	1.1132	1.031	1.0106	0.7861	0.7162	0.8305	0.8334	0.8127	0.7676
P-AKT1	0.859	0.8431	0.8058	0.751	0.6157	0.7099	0.4565	0.4276	0.3375	0.1813	0.104	0.1531
JUN	0.9287	1.0001	0.8824	0.9155	0.8518	0.8872	0.6655	0.6667	0.6044	0.7129	0.6253	0.6931
P-JUN	1.0646	1.1187	1.005	0.9599	1.0072	0.9487	0.7905	0.7223	0.8055	0.7924	0.7513	0.859
CASP3	0.8042	0.8963	0.7987	0.9121	0.8271	0.8198	1.0249	1.0943	1.071	1.1077	1.1822	1.0651
TNFR1	0.4952	0.32	0.499	0.4406	0.357	0.499	0.8817	0.936	0.7355	0.9692	0.8073	0.7898
TNFR2	0.9407	0.9022	0.7421	0.9378	0.7792	0.8848	0.4144	0.4429	0.238	0.4312	0.3141	0.4281
