# Supplementary material for: Prediction and Verification of the Major Ingredients and Molecular Targets of Tripterygii Radix Against Rheumatoid Arthritis
Source: Front Pharmacol. 2021 Jun 8;12:639382. doi: 10.3389/fphar.2021.639382 (PMC8217827; doi:10.3389/fphar.2021.639382)
Supplement: Supplementary file 3 [file DataSheet1.ZIP › Flow Cytometry Assays.xls]

## Sheet: Sheet1
control（pg/ml）	DMSO（pg/ml）	Kaempferol（pg/ml）	Lenalidomide（pg/ml）
207.33	248.43	187.33	208.98
227.71	246.33	180.15	169
208.96	226.24	185.87	164.01
227.85	207.33	187.33	197.85
215.26	200.15	178.75	195.26
207.33	205.87	185.87	180.33
